# Supplementary material for: Digital Twins in Healthcare: Methodological Challenges and Opportunities
Source: J Pers Med. 2023 Oct 23;13(10):1522. doi: 10.3390/jpm13101522 (PMC10608065; doi:10.3390/jpm13101522)
Supplement: Supplementary file 1 [file jpm-13-01522-s001.zip]

Archive with 1 entries (1 files):
- jpm-2588073-supplementary.xlsx
