# Supplementary material for: Digital Twins in Healthcare: Methodological Challenges and Opportunities
Source: J Pers Med. 2023 Oct 23;13(10):1522. doi: 10.3390/jpm13101522 (PMC10608065; doi:10.3390/jpm13101522)
Supplement: Supplementary file 1 [file jpm-13-01522-s001.zip › jpm-2588073-supplementary.xlsx]

## Sheet: Sheet1
Year	Title	Reference (PubMed or journal specific style)	Short Summary	Digital Twin definition	Value to Digital Twin Methodology
2023	Digital twin for healthcare; Design, challenges and solutions	Digital Twin for Healthcare; Elsevier, 2023. https://doi.org/10.1016/C2021-0-01642-4.	A history on the digital twin	Many different definitions based on the use cases
2022	Developing a cancer digital twin: supervised metastases detection from consecutive structured radiology reports	Batch KE, Yue J, Darcovich A, Lupton K, Liu CC, Woodlock DP, El Amine MAK, Causa-Andrieu PI, Gazit L, Nguyen GH, Zulkernine F, Do RKG, Simpson AL. Developing a Cancer Digital Twin: Supervised Metastases Detection From Consecutive Structured Radiology Reports. Front Artif Intell. 2022 Mar 2;5:826402. doi: 10.3389/frai.2022.826402. PMID: 35310959; PMCID: PMC8924403.	Natural language processing can be applied to extract cancer progression patterns. This can be very useful for tracking and predicting cancer development and a tool with which to generate a digital twin.		Application in cancer research and treatment as well as the combination with natural language processing to create a twin based on written notes and reports.
2021	Synthetic data in machine learning for medicine and healthcare	Chen RJ, Lu MY, Chen TY, Williamson DFK, Mahmood F. Synthetic data in machine learning for medicine and healthcare. Nat Biomed Eng. 2021 Jun;5(6):493-497. doi: 10.1038/s41551-021-00751-8. PMID: 34131324; PMCID: PMC9353344.	Synthetic data may improve existing AI-prediction models. However, testing whether or not the syntethic data accurately represents the real data, and making sure that patient privacy can be ensured remain challenging.		Talks about the opportunities and challenges of the use of synthetic data in healthcare.
2021	The health digital twin: advancing precision cardiovascular medicine	Coorey G, Figtree GA, Fletcher DF, Redfern J. The health digital twin: advancing precision cardiovascular medicine. Nat Rev Cardiol. 2021 Dec;18(12):803-804. doi: 10.1038/s41569-021-00630-4. PMID: 34642446.	Digital Twin protocols have been studied for their application in a variety of cases. They can be applied to target specific conditions, or settings. They seem to be very promising mainly for cardiovascular research. However, we would need to guarantee privacy of patients and this paper calls for multi-stakeholder collaboration.	Very general definition: virtual replica to receive a patients data, permitting risk prediction and personalized treatment for the real-life twin.	Very small article. Does contain some examples of cardiovascular research and the technical and ethical challenges. Also contains a workflow graphic
2021	A framework for the generation of digital twins of cardiac electrophysiology from clinical 12-leads ECGs	Gillette K, Gsell MAF, Prassl AJ, Karabelas E, Reiter U, Reiter G, Grandits T, Payer C, Štern D, Urschler M, Bayer JD, Augustin CM, Neic A, Pock T, Vigmond EJ, Plank G. A Framework for the generation of digital twins of cardiac electrophysiology from clinical 12-leads ECGs. Med Image Anal. 2021 Jul;71:102080. doi: 10.1016/j.media.2021.102080. Epub 2021 Apr 22. PMID: 33975097.	This study gives a in-depth workflow for the generation of high-fidelity cardiac digital twins. Three primary limitations are adressed: During the anatomical twinning stage, tomographic image data are turned into discrete multi-label meshes. It may take a lot of computing power and expert intervention to achieve an accurate representation of anatomical structures. Also, since many parameters vary…	First sentence: Models of cardiac electrophysiology capable of uniquely replicating like-for-like all available clinical observations for a given patient are referred to as cardiac digital twins.	Provides an in-depth explanation of how the 'twinning' may be achieved for the Cardiac digital twin.
2021	Using digital twins in viral infection	Laubenbacher R, Sluka JP, Glazier JA. Using digital twins in viral infection. Science. 2021 Mar 12;371(6534):1105-1106. doi: 10.1126/science.abf3370. PMID: 33707255; PMCID: PMC8170388.	Patient specific digital twins to combat viral infection could be a huge step for the field, but is not here yet. The article notes that viral infection may be too complex for now, due to it being able to spread past the point of infection, as well as the complexity of both the therapies and the viral infection itself.	Patient-specfic digital twins could integrate known human physiology and immunology with real-time patient specific clinical data to produce predictive computer simulations of viral infection and immune response.	Small review article. Does refer to some examples other than cardiovascular. Also gives reasons why viral infections may be especially difficult.
2021	Digital twins for Multiple Sclerosis	Voigt I, Inojosa H, Dillenseger A, Haase R, Akgün K, Ziemssen T. Digital Twins for Multiple Sclerosis. Front Immunol. 2021 May 3;12:669811. doi: 10.3389/fimmu.2021.669811. PMID: 34012452; PMCID: PMC8128142.	Individualized medicine is of great importance for people with MS. However, no general state of the art strategy has been is not yet available. This article talks about the rise of digital twins and how they could be applied in MS research and treatment. It also expands on the challenges and in what ways the patients treatment choice can be improved, both technically and ethically.	Where analysis of large analysis of large amounts of data through new technologies like AI enables visualization of a virtual copy of the patient at different stages of the disease and supports further therapeutic decisions	Gives a lot of insight in the developments of digital twins in MS research. Problem is that for now, it is mostly concept. Interestingly, it also proposes that the patients autonomy in treatment choice may be improved.
2021	Digital Twin Origin to Future	Singh M, Fuenmayor E, Hinchy EP, Qiao Y, Murray N, Devine D. Digital Twin: Origin to Future. Applied System Innovation. 2021; 4(2):36. https://doi.org/10.3390/asi4020036	Discusses the concept of digital twins, virtual replicas of real-world objects, and their potential applications in various fields, from manufacturing to healthcare.		First appearance of the Digital twin
2021	Protein–DNA RNA Interactions An Overview of Investigation Methods in the -Omics Era	Cozzolino F, Iacobucci I, Monaco V, Monti M. Protein-DNA/RNA Interactions: An Overview of Investigation Methods in the -Omics Era. J Proteome Res. 2021 Jun 4;20(6):3018-3030. doi: 10.1021/acs.jproteome.1c00074. Epub 2021 May 7. PMID: 33961438; PMCID: PMC8280749.	Provides an overview of methods used to investigate protein-DNA RNA interactions in the -omics era,		Provides an overview of methods used to investigate protein-DNA RNA interactions in the -omics era,
2021	Deep Neural Network Based Ensemble learning Algorithms for the healthcare system (diagnosis of chronic diseases)	Abdollahi, J., Nouri-Moghaddam, B., & Ghazanfari, M. (2021). Deep Neural Network Based Ensemble learning Algorithms for the healthcare system (diagnosis of chronic diseases). arXiv preprint arXiv:2103.08182.	Explores the application of deep neural network-based ensemble learning algorithms in the healthcare system, with a focus on diagnosing chronic diseases		Explores the application of deep neural network-based ensemble learning algorithms in the healthcare system, with a focus on diagnosing chronic diseases
2020	Single-cell Digital Twins for Cancer Preclinical Investigation	Filippo MD, Damiani C, Vanoni M, Maspero D, Mauri G, Alberghina L, Pescini D. Single-cell Digital Twins for Cancer Preclinical Investigation. Methods Mol Biol. 2020;2088:331-343. doi: 10.1007/978-1-0716-0159-4_15. PMID: 31893381.	Discusses the methodology, challenges, and potential applications of single-cell digital twins in preclinical investigation, highlighting their role in identifying novel therapeutic targets and personalized treatment strategies for cancer.		Describes the generation of single cell digital twins via scFBA
2020	Digital Twin for Drug Discovery and Development—The Virtual Liver	Subramanian, K. Digital Twin for Drug Discovery and Development—The Virtual Liver. J Indian Inst Sci 100, 653–662 (2020). https://doi.org/10.1007/s41745-020-00185-2	Explores the use of digital twins in drug discovery and development, focusing on their application to study liver physiology and metabolism		Involves creating a comprehensive mathematical model of liver function, adjusting it to simulate different scenarios, and using constraints and optimization to refine the model for studying liver diseases and drug effects.
2019	Digital twins to personalize medicine	Björnsson B, Borrebaeck C, Elander N, Gasslander T, Gawel DR, Gustafsson M, Jörnsten R, Lee EJ, Li X, Lilja S, Martínez-Enguita D, Matussek A, Sandström P, Schäfer S, Stenmarker M, Sun XF, Sysoev O, Zhang H, Benson M; Swedish Digital Twin Consortium. Digital twins to personalize medicine. Genome Med. 2019 Dec 31;12(1):4. doi: 10.1186/s13073-019-0701-3. PMID: 31892363; PMCID: PMC6938608.	Digital Twins may offer an opportunity to increase medication effectiveness, as many drugs can be tested digitally in order to see which may be the best fit in each individual case. Both the pros and the cons of developping Digital Twin protocols may be compared to those of the Human Genome Project.	SDTC Strategy: 1. Construct unlimited copies of network models of all factors relevant to disease. 2. Computational treatment with many different drugs to find the best performing one. 3. More research into that drug or pathway, or, optimally, treatment of the patient with the best performing drug.	Fig 1. Overview of DT treatment strategy. SDTC Idea of what a DT should generally contain. Examples: Asthma (environmental factors) and general SNP.
2019	A survey on Digital Twin: Definitions, Characteristics, Applications, and Design Implications	B. R. Barricelli, E. Casiraghi and D. Fogli, "A Survey on Digital Twin: Definitions, Characteristics, Applications, and Design Implications," in IEEE Access, vol. 7, pp. 167653-167671, 2019, doi: 10.1109/ACCESS.2019.2953499.	Analysis of state of the art definitions of DTs. What characteristics a DT should possess, and an exploration of the domains in which DT applications are developed. In healthcare, DTs can be used to optimize hospital logistics, as well as treatment effectiveness for individual patients. The Virtual Physiological Human was a precursor of the human DTs. Which are used to simulate the physical twin'…	Contains a table (T3) with many definitions across different fields. The authors say: DTs can be defined as mchines or models that are simulating, emulating, mirroring or ' twinning' the life of a physical entity. The article also mentions some requirements for DTs: Both the physical and digital twins should be equipped with devices to guarantee a connection and data exchange between the two.	Contains general description of a DT in healthcare, as well as some examples of current use and of its precursor, the VPH. One challenge mentioned for healthcare as opposed to other industries is that we are not equipped with many sensors capable of communicating loads of information to our digital twin. Seamless exchange can therefore not really be guaranteed in this case.
2019	A Century of Diabetes Technology Signals, Models, and Artificial Pancreas Control	Kovatchev B. A Century of Diabetes Technology: Signals, Models, and Artificial Pancreas Control. Trends Endocrinol Metab. 2019 Jul;30(7):432-444. doi: 10.1016/j.tem.2019.04.008. Epub 2019 May 28. PMID: 31151733.	History of insulin injection. Mentions the insulin and glucagon pump as the artificial pancreas.	Does not mention the modern digital twin. Talks about the artificial pancreas. Which can be seen as a very primitive digital twin application. It was able to measure blood gluscose and inject insulin when nexessary.Can nowadays be expanded with predicitve AI models.	Example of an early digital twin like application that is widely known. Does show progress from backpack insuline pump to little machine that predicts blood glucose level drops.
2019	Cardio Twin A Digital Twin of the human heart running on the edge	R. Martinez-Velazquez, R. Gamez and A. El Saddik, "Cardio Twin: A Digital Twin of the human heart running on the edge," 2019 IEEE International Symposium on Medical Measurements and Applications (MeMeA), Istanbul, Turkey, 2019, pp. 1-6, doi: 10.1109/MeMeA.2019.8802162.	The idea of cardio-twin, to monitor people prone to heart afflications (example: myocardinal infarctions)	Digital representation of an object from the real world	DT for monitoring. Also mentions some interesting data sources
2019	An Estimate of the Number of Animals Used for Scientific Purposes Worldwide in 2015	Taylor K, Alvarez LR. An Estimate of the Number of Animals Used for Scientific Purposes Worldwide in 2015. Altern Lab Anim. 2019 Nov-Dec;47(5-6):196-213. doi: 10.1177/0261192919899853. PMID: 32090616.	Presents an estimate of the global number of animals used for scientific purposes in 2015
2019	Smartphone Sensors for Health Monitoring and Diagnosis	Majumder S, Deen MJ. Smartphone Sensors for Health Monitoring and Diagnosis. Sensors (Basel). 2019 May 9;19(9):2164. doi: 10.3390/s19092164. PMID: 31075985; PMCID: PMC6539461.	Discusses the use of smartphone sensors for health monitoring and diagnosis, showcasing the potential of leveraging mobile technology to improve healthcare access and delivery.
2018	Recon3D enables a three-dimensional view of gene variation in human metabolism	Brunk E, Sahoo S, Zielinski DC, Altunkaya A, Dräger A, Mih N, Gatto F, Nilsson A, Preciat Gonzalez GA, Aurich MK, Prlić A, Sastry A, Danielsdottir AD, Heinken A, Noronha A, Rose PW, Burley SK, Fleming RMT, Nielsen J, Thiele I, Palsson BO. Recon3D enables a three-dimensional view of gene variation in human metabolism. Nat Biotechnol. 2018 Mar;36(3):272-281. doi: 10.1038/nbt.4072. Epub 2018 Feb 19.…	Recon3D enables a three-dimensional view of gene variation in human metabolism		Describes the creation of metabolic networks based on protein and metabolite data
2013	Signal Processing Algorithms Implementing the “Smart Sensor” Concept to Improve Continuous Glucose Monitoring in Diabetes	Facchinetti A, Sparacino G, Cobelli C. Signal processing algorithms implementing the "smart sensor" concept to improve continuous glucose monitoring in diabetes. J Diabetes Sci Technol. 2013 Sep 1;7(5):1308-18. doi: 10.1177/193229681300700522. PMID: 24124959; PMCID: PMC3876376.	Describes the denoising, enhancing and predicting modules of the smart continuous glucose monitor, which results in more accurate blood glucose estimations based on interstitial glucose readings	Not mentioned specifically, but the methods that they describe are essential for use in a pancreas digital twin	Describes data processing of essential pancreas digital twin variable in detail
2011	Network medicine: a network-based approach to human disease	Barabási AL, Gulbahce N, Loscalzo J. Network medicine: a network-based approach to human disease. Nat Rev Genet. 2011 Jan;12(1):56-68. doi: 10.1038/nrg2918. PMID: 21164525; PMCID: PMC3140052.	The idea is that it would be valuable to analyse the different pathways and networks that are affected by a disease rather than a single target. In order to find new potential treatment options	While DTs arent mentioned specifically. Network analysis is an integral part of the concept. This paper explains why network based approach is desired, but also how it can be created	Provides a network-based approach to human disease based on molecular pathways and pertubations by a disease
2011	Subgroup identification from randomized clinical trial data	Foster JC, Taylor JM, Ruberg SJ. Subgroup identification from randomized clinical trial data. Stat Med. 2011 Oct 30;30(24):2867-80. doi: 10.1002/sim.4322. Epub 2011 Aug 4. PMID: 21815180; PMCID: PMC3880775.	Focuses on identifying subgroups within randomized clinical trial data to improve treatment efficacy. It introduces a method for subgroup identification and discusses its potential benefits in personalized medicine.		Discusses identifying subgroups in a sample using regression and classification on digital twins
2007	Meal Simulation Model of the Glucose-Insulin System	Dalla Man C, Rizza RA, Cobelli C. Meal simulation model of the glucose-insulin system. IEEE Trans Biomed Eng. 2007 Oct;54(10):1740-9. doi: 10.1109/TBME.2007.893506. PMID: 17926672.	Describes a glucose-insulin system using parameters on intake, metabolism and excretion of both glucose and insulin	Not mentioned, but the model could be regarded as a template for the data used in the digital twin	Shows a glucose-insulin interaction network which can be seen as a relatively simple digital twin
2007	Large-scale mapping of human protein–protein interactions by mass spectrometry	Ewing RM, Chu P, Elisma F, Li H, Taylor P, Climie S, McBroom-Cerajewski L, Robinson MD, O'Connor L, Li M, Taylor R, Dharsee M, Ho Y, Heilbut A, Moore L, Zhang S, Ornatsky O, Bukhman YV, Ethier M, Sheng Y, Vasilescu J, Abu-Farha M, Lambert JP, Duewel HS, Stewart II, Kuehl B, Hogue K, Colwill K, Gladwish K, Muskat B, Kinach R, Adams SL, Moran MF, Morin GB, Topaloglou T, Figeys D. Large-scale mappin…	Presents the methodology of the study, which involves capturing and analyzing protein complexes from human cells, followed by mass spectrometry analysis to detect interacting proteins. The large-scale dataset of PPIs obtained from this study provides valuable insights into the network of interactions within the human proteome, shedding light on protein functions, cellular pathways, and disease me…		Describes generation of a protein-protein interaction network using mass spec and immunoprecipitation
2006	Responder identification in clinical trials with censored data	Kehl, V.; Ulm, K. Responder Identification in Clinical Trials with Censored Data. Computational Statistics & Data Analysis 2006, 50 (5), 1338–1355. https://doi.org/10.1016/j.csda.2004.11.015.	Addresses the challenge of identifying responders in clinical trials with censored data. It proposes a method to identify patients who respond well to treatments despite censoring, improving the accuracy of clinical trial analyses.		Contains the classical logistic regression method for defining subgroups
2005	High-Throughput Mapping of a Dynamic Signaling Network in Mammalian Cells	Barrios-Rodiles M, Brown KR, Ozdamar B, Bose R, Liu Z, Donovan RS, Shinjo F, Liu Y, Dembowy J, Taylor IW, Luga V, Przulj N, Robinson M, Suzuki H, Hayashizaki Y, Jurisica I, Wrana JL. High-throughput mapping of a dynamic signaling network in mammalian cells. Science. 2005 Mar 11;307(5715):1621-5. doi: 10.1126/science.1105776. PMID: 15761153.	Utilizes advanced techniques, such as mass spectrometry and proteomics, to systematically identify and quantify signaling proteins and their interactions in response to various stimuli. The paper highlights the dynamic nature of the signaling network and its complexity, providing valuable insights into the regulatory mechanisms that govern cellular responses. The high-throughput mapping approach …		Describes interaction mapping using LUMIER.
2001	Subgroup analyses in randomised controlled trials: quantifying the risks of false-positives and false-negatives	Brookes ST, Whitley E, Peters TJ, Mulheran PA, Egger M, Davey Smith G. Subgroup analyses in randomised controlled trials: quantifying the risks of false-positives and false-negatives. Health Technol Assess. 2001;5(33):1-56. doi: 10.3310/hta5330. PMID: 11701102.	Assesses the risks of false-positive and false-negative results in subgroup analyses of randomized controlled trials. It emphasizes the importance of considering these risks while interpreting trial data.		Talks about the risks of looking for subgroups in the data
1991	The two-hybrid system: A method to identify and clone genes for proteins that interact with a protein of interest	Chien CT, Bartel PL, Sternglanz R, Fields S. The two-hybrid system: a method to identify and clone genes for proteins that interact with a protein of interest. Proc Natl Acad Sci U S A. 1991 Nov 1;88(21):9578-82. doi: 10.1073/pnas.88.21.9578. PMID: 1946372; PMCID: PMC52761.	Introduces the two-hybrid system as a valuable technique for identifying and cloning genes encoding proteins that interact with a specific protein of interest. The paper outlines the principle of the two-hybrid system, which involves fusing the protein of interest with a DNA-binding domain and screening it against a library of proteins fused with an activation domain. Interaction between the two …		Describes the yeast two hybrid system.
1979	Quantitative estimation of insulin sensitivity	Bergman RN, Ider YZ, Bowden CR, Cobelli C. Quantitative estimation of insulin sensitivity. Am J Physiol. 1979 Jun;236(6):E667-77. doi: 10.1152/ajpendo.1979.236.6.E667. PMID: 443421.	Describes the use of nonlinear models to estimate glucose disappearance rate	Not mentioned, but should contribute to the pancreas digital twin	Data acquisition step for pancreas digital twin
